# Supplementary material for: Trophic State Drives the Diversity of Protists in a Tropical River (New River, Belize)
Source: Microorganisms. 2022 Dec 7;10(12):2425. doi: 10.3390/microorganisms10122425 (PMC9782246; doi:10.3390/microorganisms10122425)
Supplement: Supplementary file 1 [file microorganisms-10-02425-s001.zip]

Archive with 2 entries (2 files):
- microorganisms-2068403-Supplementary Figures.pdf
- Supplementary_Tables.xlsx
