# Supplementary material for: Trophic State Drives the Diversity of Protists in a Tropical River (New River, Belize)
Source: Microorganisms. 2022 Dec 7;10(12):2425. doi: 10.3390/microorganisms10122425 (PMC9782246; doi:10.3390/microorganisms10122425)
Supplement: Supplementary file 1 [file microorganisms-10-02425-s001.zip › Supplementary_Tables.xlsx]

## Sheet: TableS1
Table S1. Sampling sites in New River, Belize and associated physico-chemical and diversity data. ND = Not Detected.
SampleID	Impact	Trophic_Level	DO%	Temperature	pH	Euphotic_Depth	Conductivity (spc)	Salinity	Turbidity (FNU)	PC (ug/L)	Chl_a (ug/L)	TP (ug/L)	TN (ug/L)	Trophic_INDex_TRIX	Al (ug/L)	Ca (ug/L)	Fe (ug/L)	K (ug/L)	Mg (ug/L)	Mn (ug/L)	Na (ug/L)	Zn (ug/L)	B (ug/L)	Raw_Reads	Valid_Reads	Shannon	Simpson	Pielou
1	Indirectly Impacted	Oligotrophic	100	30.6	7.95	7.7	46812	30.25	0.17	0.05	1.14	2	ND	3.21495	29.3678	671849	ND	302919	821659	ND	6.5782e+06	36.0549	2799.3	73257	1390	3.42948	0.345494	0.837615
2	Indirectly Impacted	Mesotrophic	23.2	30.5	7.18	1.4	27695	12.7	8.54	1.17	16.2	35	32	5.93685	84.51	505435	23.8954	178777	454012	36.6348	3.49987e+06	15.5029	1454.4	80391	1781	2.25647	0.207317	0.670115
3	Indirectly Impacted	Eutrophic	23.2	30.36	7.18	2.8	23022	10.04	11.21	1.78	23.48	45	37	6.3242	131.958	477762	32.416	141053	389319	31.0153	578753	15.2457	1146.89	95886	3667	2.05954	0.140372	0.599752
4	Indirectly Impacted	Eutrophic	11	29.93	7.11	5.8	22156	9.75	17.13	1.93	24.52	43	72	6.56438	89.3155	465222	26.4955	129549	355088	85.2433	2.73935e+06	15.2105	954.781	87448	3035	2.22949	0.152085	0.637634
5	Impacted	Eutrophic	78.5	30.29	7.58	0.98	17920	7.83	20.52	4.21	60.5	65	12	6.39232	76.0535	456667	27.4361	99033.3	296091	133.911	2.21207e+06	15.3577	750.344	100855	2790	2.46159	0.128754	0.646653
6	Indirectly Impacted	Eutrophic	30.5	29.93	7.35	1.54	13327	7.62	11.58	1.63	27.19	95	419	7.52606	140.825	376508	ND	83726.2	263453	111.19	1.91116e+06	ND	671.014	108423	4547	2.30534	0.11365	0.616786
7	Impacted	Eutrophic	25.2	30.33	7.48	1.12	15295	8.86	27.85	2.98	40.5	153	539	7.93389	79.0385	431366	29.0711	79469.1	259702	174.46	2.93266e+06	14.7424	621.624	94565	3332	2.40964	0.163304	0.677751
8	Indirectly Impacted	Eutrophic	58.5	30.37	7.44	1.68	10543	5.91	2.68	1.26	18.6	56	41	6.35618	113.602	345981	ND	57231.9	197489	40.8913	1.39033e+06	0	427.678	140896	3951	3.23654	0.121727	0.719263
9	Impacted	Eutrophic	92	31.06	7.68	1.4	11690	4.9	12.9	4.53	50.18	171	43	7.1366	98.2303	373245	33.0629	57345	195394	127.978	1.35379e+06	19.0283	435.212	57548	3306	2.57878	0.0918514	0.643516
10	Impacted	Eutrophic	35.8	30.11	7.29	1.12	7079	3.28	2.94	1.81	17.85	1039	ND	6.05432	189.332	269066	ND	27970.6	115178	19.5109	694571	ND	214.114	124094	4827	3.22685	0.153634	0.736384
11	Impacted	Eutrophic	26.9	30.47	7.23	2.1	6331	2.35	3.03	1.73	15.21	48	709	7.25912	206.631	280838	23.7091	23340.8	96618.9	89.6835	604829	15.0105	148.669	86033	3856	4.02465	0.332608	0.848201
12	Indirectly Impacted	Eutrophic	4.2	30.75	7.13	2.1	6133	3.3	9.49	1.42	13.5	52	253	6.87199	102.241	287901	44.197	25623.2	105322	125.414	644455	14.149	155.961	87910	2555	3.97442	0.290872	0.836088
13	Impacted	Mesotrophic	31.4	31.4	7.19	2.1	4808	1.94	2.69	1.41	16.7	39	7	5.54651	53.349	275553	17.3818	19506.5	82073.9	35.9257	454988	15.0571	102.838	126735	1856	2.96198	0.121759	0.717685
14	Impacted	Eutrophic	48	31.4	7.39	0.8	5071	2.1	7.1	1.5	13.6	93	23	6.21723	138.031	283632	21.0822	21297.4	89140.4	55.8502	511347	15.7363	125.025	94091	2222	3.15612	0.118818	0.720242
15	Impacted	Mesotrophic	50	31.68	7.27	0.6	4246	1.69	4.2	1.26	13.5	49	ND	4.84788	83.2285	263233	18.0566	16193.1	74145.2	35.339	369358	14.3272	64.3727	147956	4479	3.76354	0.138113	0.767244
16	Impacted	Eutrophic	61.8	32.14	7.33	0.7	4049	1.6	2.9	1.37	17.3	34	26	6.22957	77.0647	260486	18.0633	14445.6	70384.5	32.6916	353488	14.4812	61.4832	94381	3252	3.51537	0.122269	0.753815
17	Impacted	Mesotrophic	14.8	30.59	7.13	3.36	3592	1.87	3.31	0.83	9.2	33	ND	4.15908	85.8359	245178	23.1889	12505.7	61369.1	98.8441	294713	14.1851	27.2663	163175	3447	3.90913	0.162587	0.792208
18	Impacted	Mesotrophic	47.2	31.25	7.25	1	2933	1.51	4.6	0.86	8.3	49	ND	4.81935	102.169	252749	32.1935	8648.4	52926.3	74.9792	194725	17.6375	8.65367	119050	2852	4.34067	0.316384	0.859563
19	Impacted	Mesotrophic	56.8	30.8	7.3	2.8	2636	1.05	2.2	0.54	6.9	12	3	4.70792	97.5379	243284	21.4441	6979.79	47380.8	26.7377	156682	14.3842	ND	103234	2365	4.11549	0.357864	0.870563
20	Impacted	Mesotrophic	18	29.9	7.11	2.8	2882	1.48	4.07	0.9	9.23	23	25	5.40012	155.416	250133	47.3207	10085.7	53925.4	127.459	222024	14.0302	6.14403	64278	1533	3.69721	0.287554	0.830023
21	Impacted	Mesotrophic	110.5	32.97	7.92	0.6	5079	2.03	1.57	0.56	6.71	18	1	4.6878	119.004	240747	29.7479	9244.7	48643.4	87.3469	181359	14.3631	2.04801	186582	2954	3.91588	0.213987	0.815126
22	Impacted	Mesotrophic	78.3	32.82	7.47	0.75	3437	1.26	1.65	0.5	9.1	18	ND	4.6734	99.0575	238587	19.4234	7208.85	45293.5	30.7233	139265	15.1022	ND	125719	3110	3.99771	0.297678	0.844076
23	Impacted	Oligotrophic	5	29.48	7.06	2.8	2781	1.31	4.21	1.02	7.8	23	ND	3.71066	102.54	233522	22.4997	10439.6	46711.3	103.858	182788	13.9568	ND	100020	2212	3.77934	0.180056	0.795049
24	Impacted	Eutrophic	53.5	29.68	7.34	3.08	1602	0.8	2.39	0.76	13.55	44	128	6.75913	104.657	209670	ND	4025.8	34740.7	ND	47832	ND	ND	96426	2964	3.76017	0.186353	0.798418
25	Impacted	Eutrophic	60.75	30.25	7.47	2.52	1379	0.68	2.58	0.44	10.36	59	39	6.14517	99.8202	193189	ND	2576.63	29687.2	3.82043	20914.7	ND	ND	102874	3449	4.11915	0.281301	0.843604
27	Impacted	Eutrophic	42.2	28.72	7.17	1.26	607	0.29	9.57	0.17	9.41	33	55	6.13148	106.557	172621	ND	2069.94	25103.6	ND	12277.1	ND	ND	123209	1693	3.51992	0.219273	0.792301
28	Indirectly Impacted	Oligotrophic	99.6	10.98	7.96	1.2	1371	0.52	0.14	ND	1.44	ND	37	3.04718	110.054	214946	ND	1048.87	31950.1	ND	11722.1	ND	ND	110614	2192	3.14503	0.101375	0.711731
29	Indirectly Impacted	Oligotrophic	90.5	31.06	7.85	6.3	1384	0.58	0.2	ND	1.6	ND	ND	3.05064	143.288	226040	ND	967.323	32832.7	ND	11854.1	ND	ND	131471	764	2.00101	0.157264	0.629635

## Sheet: TableS2
Table S2. Tentative classification of phylogenetic lineages within broad functional categories.
Order	Super_Group	Trophic_Group
Armophorea_X	Alveolata	Heterotrophic
Bacillariophyta_X	Stramenopiles	Phototrophic
Chlamydomonadales	Archaeplastida	Phototrophic
Chlorellales	Archaeplastida	Phototrophic
Chlorodendrales	Archaeplastida	Phototrophic
Chlorophyta_XX	Archaeplastida	Phototrophic
Choreotrichida	Alveolata	Heterotrophic
Chrysophyceae_X	Stramenopiles	Phototrophic
Colpodea_X	Alveolata	Heterotrophic
Colpodellida	Alveolata	Heterotrophic
CONThreeP_X	Alveolata	Heterotrophic
Cryptomonadales	Hacrobia	Phototrophic
Cryptophyceae_X	Hacrobia	Phototrophic
Cyrtophoria_4	Alveolata	Heterotrophic
Dictyochophyceae_X	Stramenopiles	Phototrophic
Euglyphida	Rhizaria	Heterotrophic
Eustigmatophyceae_X	Stramenopiles	Phototrophic
Glissomonadida	Rhizaria	Heterotrophic
Goniomonadales	Hacrobia	Phototrophic
Haptoria_4	Alveolata	Heterotrophic
Hymenostomatia	Alveolata	Heterotrophic
Hypotrichia	Alveolata	Heterotrophic
Labyrinthulida	Stramenopiles	Heterotrophic
MAST.12C	Stramenopiles	Heterotrophic
MAST.12D	Stramenopiles	Heterotrophic
MOCH.3_X	Stramenopiles	Phototrophic
Ochrophyta.Division	Stramenopiles	Phototrophic
Oligohymenophorea_X	Alveolata	Heterotrophic
Oligohymenophorea.Class	Alveolata	Heterotrophic
Oomycota_X	Stramenopiles	Parasitic
Pedinomonadales	Archaeplastida	Phototrophic
Peniculia	Alveolata	Heterotrophic
Peridiniales	Alveolata	Phototrophic
Peritrichia_2	Alveolata	Heterotrophic
Perkinsida_X	Alveolata	Parasitic
Placidiales	Stramenopiles	Heterotrophic
Planomonadidae	Apusozoa	Heterotrophic
Porphyridiales	Archaeplastida	Phototrophic
Prorocentrales	Alveolata	Phototrophic
Prostomatea_1_X	Alveolata	Heterotrophic
Prostomatea_3_X	Alveolata	Heterotrophic
Pseudodendromonadales	Stramenopiles	Heterotrophic
Pterocystida	Hacrobia	Heterotrophic
Pyrenomonadales	Hacrobia	Phototrophic
Rhodelphida	Archaeplastida	Phototrophic
Scuticociliatia_2	Alveolata	Heterotrophic
Sphaeropleales	Archaeplastida	Phototrophic
Stramenopiles_X.Group.3_X	Stramenopiles	Uncertain
Stramenopiles_XXX	Stramenopiles	Uncertain
Strombidiida	Alveolata	Heterotrophic
Suessiales	Alveolata	Phototrophic
Synurales	Stramenopiles	Phototrophic
Thraustochytrida	Stramenopiles	Heterotrophic
Trebouxiophyceae_X	Archaeplastida	Phototrophic
Vampyrellida	Rhizaria	Heterotrophic
